# Supplementary material for: The judgement of biases included in the category “other bias” in Cochrane systematic reviews of interventions: a systematic survey
Source: BMC Med Res Methodol. 2019 Apr 11;19:77. doi: 10.1186/s12874-019-0718-8 (PMC6458756; doi:10.1186/s12874-019-0718-8)
Supplement: Supplementary file 3 — Table S3. Categories of explanations of other bias in analyzed Cochrane risk of bias tables. In the 524 analyzed Cochrane reviews that described various sources of other bias, there were 5762 different supporting explanations for judgments of other bias that we categorized into 31 categories. The main text describes the most common categories of explanations, while all the types of explanations is presented in Table S3. (XLSX 37 kb) [file 12874_2019_718_MOESM3_ESM.xlsx]

## Sheet: Other bias categories
Overall category	Sub-category	Frequency of sub-categories	Totals in each category
Baseline characteristics of participants	Baseline characteristics similar between the groups	523	1067
	Baseline imbalance between groups of participants	313
	Not enough information on baseline characteristics of participants	211
	Baseline imbalance: some imbalance but it is unlikely that it affected outcomes	10
	Imbalance in numbers randomized to each group	7
	Baseline characteristics reported	1
	Baseline characteristics: not reported	1
	High imbalance in number of patients per group; suggests either excessive attrition or lack of randomization	1
Funding	Funding: industry	287	774
	Funding: not reported	177
	Funding: non-profit	144
	Funding: intervention supplied by industry	43
	Funding: industry, but no risk of bias	37
	Funding unclear: source of support unclear or role of the sponsor unclear	36
	Funding: intervention supplied by industry, but study funded by non-profit source	14
	Industry bias	13
	Funding bias	10
	Funding: reported	11
	Industry bias: Unclear.	1
	Potential funding bias	1
Sample size	Sample size: calculation of sample size not provided	152	405
	Sample size: small	67
	Sample size: performed calculation	59
	Sample size: fewer than 50 participants per arm	26
	Sample size: not reported	26
	Sample underpowered	22
	Recruited less participants than planned	13
	Sample size: reported	9
	Sample not underpowered	4
	Sample size: unclear if power analysis was conducted	3
	Sample size	2
	Sample size bias	2
	Sample size estimation took into account attrition	2
	Sample size: post-hoc power calculation	2
	Sample size: uneven between groups	2
	Sampling bias	2
	Enrolment of participants was extended to higher than planned lost to follow-up	1
	Moderate sample size: type 1 error	1
	Power calculation is only provided for the whole group	1
	Sample bias	1
	Sample size not fixed in advance; possibility that participants were recruited until significant results were achieved	1
	Sample size: pilot study so not possible to calculate sample size in advance	1
	Sample size: reached	1
	Sample size: reported to be a pilot study so unclear if sample size is appropriate to detect a difference	1
	Sample size: software or method for sample size calculation is not reported	1
	Sample size: unclear if estimation took into account attrition	1
	Size of study: unclear risk (50 to 199 participants)	1
	The sample size also increased after the study design was changed	1
Reporting	Important parameters not reported	160	381
	Bias in the presentation of data	40
	Important parameters reported	39
	Not enough information about methodology	33
	Reporting inconsistencies in different sections of the manuscript	31
	Low reporting quality	19
	Not published in full-text	12
	Reporting inconsistencies in multiple publications about the study	7
	Unpublished trial	7
	Results were not separately reported by phases	3
	Study hypothesis: no explicitly stated	3
	The abstract did not have enough information	3
	Final trial results have not yet been reported	2
	Most results were reported in unclear figures	2
	Outcomes only reported in figures, not in tables or in the text	2
	Selective reporting: There was no selective outcome reporting	2
	Subgroup data only	2
	Unpublished data that did not have peer-review	2
	“pilot study”	1
	Interim data collection was not completed for control group, just the intervention group	1
	Part of the data unpublished	1
	Relevant evidence excluded	1
	Reported as a part of thesis, instead of published on a peer-reviewed journal	1
	Results directly obtained from study author in 2010, complemented study published in 2012	1
	Results not reported completely	1
	Results were not simple to interpret	1
	Selective reporting of outcomes	1
	Statistical data were not reported in a form suitable for meta-analysis	1
	Study hypothesis: explicitly stated	1
	The authors claim the intervention was effective even though comparison of repetition rates was not significantly different between groups	1
Conflict of interest	COI: Author(s) financially supported by industry	111	288
	COI: not reported	84
	COI: no conflict of interest	59
	COI: unclear	10
	COI: It was unclear whether the authors were affiliated with the manufacturer	9
	COI: reported	6
	COI: Author holds patent on intervention being tested	4
	COI: high risk associated with intervention preparation	3
	COI: not reported, but associated with minimal risk of bias	2
Inclusion and exclusion criteria	Potential problem with inclusion criteria	59	197
	Inappropriate inclusion criteria	36
	Inclusion criteria: yes	24
	Exclusion criteria: yes	21
	Exclusion and Inclusion criteria not reported	9
	Appropriate diagnostic criteria	6
	The inclusion criteria of participants are unclear	6
	Unclear whether included participants were representative	5
	Mixed Pathology	4
	Recruitment bias	4
	Recruitment bias: unclear (Not known if children shift clinics in the light of the intervention)	4
	Reasons for not involving all eligible participants not described	3
	Recruitment bias: low risk	3
	Exclusion criteria: not reported	2
	Unclear diagnostic criteria	2
	Concern study population is not necessarily equal to other included studies	1
	Inappropriate diagnostics criteria	1
	Participants had multiple diagnoses, which complicates interpretation of results	1
	Participants with less than 6 months’ follow-up were excluded from the study	1
	Recruitment bias: low (no asymmetric migration between schools)	1
	Recruitment bias: low (unlikely to change households)	1
	Recruitment bias: Possible bias as GPs recruited participants	1
	Recruitment took place via the Internet which may have appealed to those people who are computer-literate.	1
	Small number of eligible patients randomised	1
Confounding	Potential confounding factors	195	196
	Grouping the data could lead to confounders	1
Analyses	No relevant subgroup analysis	40	191
	Inappropriate statistics	24
	Unclear whether appropirate statistical tests were used	24
	Potential problem with unit of analysis	22
	Unit of analysis inappropriate	22
	Appropriate analyses	8
	Analysis of some outcomes for subgroup only, not for all randomized	5
	Insufficient data for analysis in this review	4
	Statistics: intracluster correlation coefficient not reported	4
	A sensitivity analysis was completed	3
	Results for different groups pooled together	3
	Unit of analysis appropriate	3
	Outcome analyzed for non-random subsample of participants	2
	Relevant subgroup analysis planned	2
	Results were not reported according to randomisation group	2
	Unresolvable unit of analyses problems	2
	“variables were evaluated individually with no correction for multiple comparisons. Such correction would not materially affect the conclusions, since the uncorrected P values were very small	1
	Investigator did the coding	1
	Large number of outcome measures; it appears there were no attempts to correct for the use of multiple statistical testing	1
	LOCF method used	1
	No consideration of multiple testing	1
	No information is provided on the statistical methods that were used	1
	Per protocol analyses	1
	Power of the analysis was low	1
	Pre-admission data may have been collected after random allocation. This might affect the baseline for change scores	1
	Publication of partial results prior to achieving set sample size	1
	Rates of repeated events done using naive methods	1
	Results are from an interim analysis	1
	Results pooled from 2 trials	1
	Statistics: conservative methods to deal with missing data	1
	Statistics: participants from different study arms analyzed together in one subgroup	1
	Statistics: SD data is as would be expected	1
	Statistics: SDs very low; it is possible that these are Ses	1
	Study contributed to high heterogeneity in outcomes	1
	The analysis technique used to balance for the uneven distribution of knee bleeds is unclear and not sufficiently detailed	1
	This study was a subgroup analysis of another study so it was not big enough to identify differences between the comparison groups	1
	To consider intra-person correlation between eyes, the analysis used Wilcoxon matched-pairs t-test to compare pre-operative and final IOP values	1
Outcome domains and outcome measures	No information on the validity of the outcome measure	43	135
	Validated outcome measures were used	30
	Non validated outcome measures was used	16
	Timing of outcome assessments are similar	9
	Outcomes: taken at same time for each group	8
	Problem with defining efficacy of treatment	7
	Self reported outcomes included	6
	Inappropriate outcomes used	5
	Potentially inappropriate outcome measure	3
	No biochemical verification of outcome	2
	Appropriate outcomes used	1
	Biochemical verification of outcome	1
	Different timing of outcome assessment	1
	Not all outcomes are presented for these subgroups	1
	Outcomes not fully defined	1
	Test used for outcome comparison not specified	1
Co-intervention	Co-interventions: not reported	52	134
	Co-interventions: allowed	25
	Co-interventions: not allowed	16
	Co-interventions: similar	9
	Co-interventions were avoided or similar	9
	Co-interventions that could easily affect the study	8
	Co-interventions: some allowed, some not	6
	Co-interventions: controlled	5
	Co-interventions: unclear	3
	Co-interventions: patients that presented with an ulcer in the control group (35) automatically crossed over to the intervention	1
Deviations from the protocol	Deviations from the study protocol	77	123
	No deviations from the study protocol	44
	Deviations from the protocol that did not affect the outcome	1
	Potential deviation from the study protocol	1
Randomisation	Potential randomisation problem	76	111
	No blocked randomisation in an unblinded study	9
	Timing of randomisation appropriate	5
	Randomisation appropriate	4
	Lack of information of randomisation	3
	Timing of randomisation not reported	3
	Zelen’s design	3
	Blinded study; hence blocked randomisation not problematic	1
	Block randomisation in unblinded trials: unclear (not mentioned)	1
	Blocked randomisation employed in single-blinded study (blinding of outcome assessment only)	1
	It was unclear if the numbers of participants were balanced at randomisation as the numbers of participants in the treatment groups were not reported	1
	Non-randomised participants from the pilot study included in analysis	1
	Participants re-randomised after an event (111 fistulas in 108 participants) -- unclear whether methods for correlated date were used	1
	Randomisation was broken twice	1
	Used simple randomization in unblinded trials	1
Terminated early	Terminated early due to safety issues	23	108
	Terminated early	18
	Terminated because insufficient recruitment	13
	Terminated early due to proven efficacy	12
	There is no premature termination of the study	7
	Terminated early due to lack of efficacy	6
	Terminated early because of expected effects not achived at interim analysis	4
	Terminated early due to lack of funds	4
	Terminated early due to ethical issues	3
	Trial stopped after interim analysis	3
	Terminated early before calculated sample size was achieved	2
	Terminated early once the results of Poston 2006 and Rumbold 2005 were published	2
	Stopped early by institutional review board	1
	Terminated early according to prespecified stopping rules	1
	Terminated early based on an unplanned interim analysis	1
	Terminated early due to a combination of different factors in different centers	1
	Terminated early due to difficulties encountered during the registration process in the European Union	1
	Terminated early due to personnel problems	1
	Terminated early once regulatory approval was granted by the FDA as a class II medical device	1
	Terminated early without pre-specified stopping rules	1
	The trial was interrupted by the sponsor for unspecified reasons	1
	The trial was stopped early because noninferiority of the experimental arm was demonstrated	1
	Trial stopped early due to significant findings	1
Issues related to cross-over trials	Washout period adequate	21	98
	Cross-over design	19
	Unclear risk of carryover bias	15
	Potential problem due to carryover effects in cross-over trial	11
	Washout period unclear or inadequate	11
	Cross-over design, unclear if accounted for in analysis	6
	No washout period	6
	No carriover effects in cross-over trial	3
	Cross over	1
	Crossover design taken into account in analysis	1
	Different washouts	1
	High risk of carry-over	1
	Methods to minimize sequence and carryover effects bias were inadequate	1
	Washout period not reported	1
Intention-to-treat analysis (ITT)	ITT analysis used	38	95
	ITT analysis: not reported	27
	ITT analysis not used	24
	ITT analysis may have skewed results	1
	ITT analysis only for some results	1
	ITT analysis used but not reported in manuscript	1
	ITT analysis was only used in the metaanalysis	1
	ITT or per protocol analysis: see Cals 2009	1
	ITT used, but incorrectly	1
Design bias	Design bias	67	76
	Insufficient data on study design	9
Compliance	Compliance not reported	21	72
	Potential compliance problem	17
	Compliance reported and same between groups	13
	Compliance: reported	8
	Compliance high	5
	Compliance low	3
	Compliance: all participants compliant	1
	Compliance: determined, but not reported	1
	Compliance: differed significantly between groups	1
	Compliance: properly assessed	1
	Good compliance	1
Attrition bias/dropouts	Insufficient data about dropouts	15	71
	Attrition bias: high withdrawal rate	14
	No loss of clusters were reported	10
	Withdrawals described	9
	Exclusions after randomisation	4
	Missing data	3
	Attrition bias: handling of dropouts inadequate	2
	25 participants declined to participate after randomisation for various reasons	1
	Attrition bias: It is unclear whether the number of patients excluded after randomization had any impact on the trial outcomes	1
	Attrition: Conventional group had 11 dropouts from the allocated intervention	1
	High risk withdrawal effect	1
	Likely the participants who dropped out the study were more overweight	1
	Loss of clusters: nil (low risk)	1
	Loss of clusters: unclear	1
	Loss to follow-up was not balanced across groups	1
	No withdrawals reported	1
	Non-response weighting due to nonrandom attrition	1
	Number of drop-outs reported, but reasons not clearly stated	1
	Total attrition is less than 50%, but results may be prone to bias	1
	Treatment completion rates were low.	1
	Withdrawal criteria not stated	1
Contamination	Cross-over of participants from their allocated treatment arm to the alternative trial arm	25	65
	Potential cross-over of participants from their allocated treatment arm to the alternative trial arm	21
	There was no obvious possibility of contamination	8
	Low risk of cross-over of participants from their allocated treatment arm to the alternative trial arm	5
	Cross-over of participants from their allocated treatment not reported, but this is not associated with risk of bias	2
	Risk of contamination	2
	Low cross-over of participants from their allocated treatment arm to the alternative trial arm	1
	Unsure cross-over of participants from their allocated treatment arm to the alternative trial arm	1
Follow-up and study duration	Unclear if follow-up was the same in all groups	11	46
	Insufficient follow-up	7
	Length of follow-up: unclear	6
	No defined follow up period	4
	Follow-up same in all groups	3
	Follow-up data not available	2
	Difference in length of follow-up between treatment arms: unclear (not mentioned).	1
	Difference in length of follow-up between treatment groups: no significant difference (provided by the corresponding author).	1
	Duration of follow-up differed between groups	1
	Follow-up at 21-days is relatively early compared with other studies	1
	High follow-up rates	1
	Long study	1
	No long-term follow-up	1
	Not clear why the study was withdrawn	1
	Possible duplicate publication of the same earlier study	1
	Reasons for protocol violations not described	1
	Retention rates moderate for the long follow-up period	1
	The enrolled participants were stopped at different time points (60 or 90 days)	1
	The study was a follow-up of a previous study	1
Blinding	Details about blinding unclear	12	25
	Concealment of allocation and blinding	4
	Participants were not blinded	3
	Personnel not blinded	2
	Allocation concealment is unclear	1
	Blind was opened after ten subjects completed the study to examine the side-effect and tolerability profile of active memantine	1
	Neither participants nor physicians were blinded	1
	Open allocation	1
Clustering	Clustering, taken into account	7	17
	Clustering, unclear if accounted for in the analysis	5
	Statistical bias: analysis not corrected for clustering	2
	Cluster randomisation used in an unblinded study, but unclear it if would have introduced bias	1
	Results were adjusted for cluster design effect.	1
	Some results may not have been important if adjusted for clustering (high risk)	1
Selection bias	No selection bias	13	17
	Potential selection bias	3
	Selection bias	1
Protocol registration	No protocol available	4	16
	Study protocol not published a priori	4
	Study registration: study registered prospectively in a trial register	3
	Protocol not registered	2
	A study protocol was not mentioned but study described in detail	1
	Study registration: study registered retrospectively in a trial register	1
	Unclear whether a protocol was published a priori	1
Study quality	High quality trial	6	9
	Low quality trial	2
	A well-conducted RCT	1
Publication bias	Free of publication bias	6	7
	Potential publication bias	1
Adequacy of comparators	No placebo comparator	2	5
	Inappropriate control group of healthy participants	1
	No true control group	1
	Non-surgical intervention group	1
Inexplicable	Adequate	28	85
	N/A	19
	Nothing suggestive but authors failed to respond to queries	17
	Other aspects of bias were unclear	5
	No other bias was identified in this study, but this possibility cannot be ruled out	4
	Not noted	3
	Other: not reported	2
	Insufficient evidence to suggest risk of bias	1
	No detail given	1
	Noted	1
	Other risk of bias was possible	1
	Other source (s) of potential bias	1
	The study appears to be free from other sources of bias. Not reported	1
	The study will contain other risks of bias	1
Other	Participant screening: no data about how many potential participants were screened	14	177
	Participant screening: number of participants screened was reported	12
	Comparability with RCTs randomizing individuals: unclear	7
	See other section of SR	7
	Incentives given to participants	6
	Abstract	5
	Ethical approval: not stated	5
	Concerns have been raised that this trial (of a series) may be at risk of fraud	4
	Single-centre study	4
	Unknown whether patients naive to all interventions prior to study	4
	Recall bias	4
	Other disclosures not provided	3
	Pain self-report difficult for participants to use	3
	Potential Hawthorne effect	3
	All patients underwent thyroidectomy	2
	Comparability with RCTs randomizing individuals: low	2
	Reproducibility problem	2
	Same participants	2
	“in order to ensure reliability of group allocation AMT was present for all the second stages”	1
	“Neither physicians nor patients were aware of the study outcomes”	1
	0 - Either equivalence of groups is not reported or there is evidence of non-equivalence	1
	A break in recruitment due to unavailable study providers produced a long study period	1
	A large increase in fatigue in the control condition	1
	All authors of this Cochrane review were involved in this randomised controlled trial	1
	Analysis of this report relied upon translation from an outside source	1
	Attempts were made to minimise the impact of multiple measures of lung function	1
	Authors compared RCT results with historical data from the same centre	1
	Bias of presentation of the data	1
	Central review: copies of all clinical, pathological, and radiological data were to be gathered centrally and reviewed by the study co-ordinators	1
	Central review: this was a single-centre RCT, so central review is not needed	1
	Comment: one participant in the treatment group left the study because of dizziness, which might have been an adverse effect of the treatment	1
	Conduct of study affected by interim results	1
	Consent before randomization: unclear whether patients consented to participate before they were randomized	1
	Control group had a significant increase in Lactobacilli, intervention group did not - explained as regression to mean	1
	Cytisine was supplied free, while NRT users had to pay a nominal charge	1
	Data about participants that were included in another 2 trials	1
	Data from this study were not included in the review	1
	Data made available on application from Merck for children with only intermittent symptoms, i.e. EVW phenotype	1
	Described 5/27 probiotic intervention patients and 7/29 control patients requiring “antimicrobial prophylaxis”	1
	Different criteria for histology	1
	Difficult to determine whether participants in the various groups were the same	1
	Extreme results; chance or other unknown bias affected results	1
	Finding study with pragmatic study design - risk of non-effect in both groups and misleading interpretation of equivalence	1
	Information bias	1
	Information bias. Most of the results are from the 2002 follow-up survey, but authors state that some data are from the 2004 survey	1
	Informed consent obtained from the participants Author contacted: yes.	1
	Informed consent: not reported	1
	Internal reliability of Rhodes Index reported for day 2 of pre-treatment (r = 0.88); not explained why this day was chosen. Unlikely to introduce bias	1
	Intervention bias	1
	Intervention was of short duration	1
	Measures of variance very low for some outcomes; attempt to check data with primary authors unsuccessful	1
	Monitoring period before randomisation to identify those with potentially poor compliance	1
	More complications in one group	1
	Multiple sources of uncertainty	1
	No baseline IGA and PGA assessed, thus change in these scores not evaluable	1
	No significant differences were found between the 2 experimental groups, and they were therefore collapsed into a single experimental condition	1
	No way to verify if other biases exist due to translation of data extraction components	1
	Not stated if interventions took place on same day or different days	1
	Nothing was made in the results of the findings that the placebo group benefited substantially from placebo treatment.	1
	Old data	1
	Ortho Pharmaceutical Corporation was an author on the paper	1
	Other (as reported in original study): a statistically significant difference in quality of life (lower in neutropenic diet group) and history of febrile neutropenia (greater in neutropenic diet group)	1
	p.1397, Col.1, Para.2 QUOTE: “In the overall population of 346 patients with operational HM systems, 139 (40.2%) transmitted no warning message. Among these 139 patients, 6 experienced an MAE and 1 experienced an NMAE.”	1
	Participants in whom the first operation failed could be re-entered after a 3-week washout period	1
	Participants participated in previous trial for 5 years (selected population may not be representative)	1
	Physicians informed when patients referred to angioplasty (only intervention arm)	1
	Poor generalisability	1
	Possible intervention bias	1
	Pre-specified that analyses would be adjusted for gestational age at trial entry and for prognostic variables with imbalance	1
	Rates of completion of withdrawal confounded as not all participants had entered treatment voluntarily, hence there was some compulsion to complete withdrawal	1
	Relatively high live birth rate in control group, reasons unclear	1
	Risk of participants in erlotinib arm developing rash, thereby disclosing treatment allocation	1
	Same participants as in the other RCT	1
	Same patients were included in both the treatment and control groups	1
	Slow recruitment	1
	Some bias for the analyses in this review as the standard care group includes participants admitted to crisis houses	1
	Some sources of uncertainty	1
	Specific group data were obtained for children with an EVW phenotype (Bisgaard 2005 (EVW only)).	1
	Studied adverse events are also symptoms of disease, hence differentiation would be difficult	1
	Study conducted in two separate phases.	1
	Study design	1
	Study presented at a conference	1
	Study was done in out-patient setting	1
	Such incentives focused on cost rather than on cost-effectiveness. Improvements in cost containment must not be made to the detriment of prescribing quality - a point emphasised by local prescribing advisors	1
	Technical problems with measurement, leading to unreliable or uninterpretable data	1
	The 3 groups were not studied during the same period.	1
	The analysis of the delivery of the reading material to physicians was completed as post hoc observation	1
	The authors did not respond to our requests for clarification. We could not judge whether there were any other potential sources of other bias, despite contacting the authors	1
	The authors highlight potential selection, information and performance of intervention bias - but these appear to be no greater than for other similar studies	1
	The authors state that following data analysis it was clear that the control site may have “some unique problems of its own”	1
	The criteria for changing treatment were undefined	1
	The experimental-group women had shorter periods.	1
	The implications of the study is difficult to assess	1
	The PRT intervention included group- based components	1
	The study authors did not state that adverse events were systematically studied (apart from drowsiness)	1
	The study population consisted of all nurses working in hospitals affiliated to Isfahan University of Medical Sciences, the same school approving the study	1
	Therapist training was not mentioned but therapists were rated highly by participants and attendance was good	1
	There were originally 3 groups but the study designers divided the placebo group into the 2 study groups when there was no change from placebo in the study	1
	This study was a feasibility study, and the study authors concluded that recruitment was not feasible according to the specifications outlined in the study protocol	1
	This was the first trial by this clinical group that assessed recombinant human epidermal growth factor, however, it did not investigate safety	1
	Unclear whether group effects were confounded by selection and/or performance bias	1
	Unknown, as first author is no longer working in the field of adolescent health research	1
	We are suspicious whether the efficacy rate of eradication therapy could reach 100%	1
	Women were recruited after 32 weeks of pregnancy, which limited the intervention’s capacity to improve rates of the outcome of ANC at least 4 visits	1
	Women with multiple pregnancies not diagnosed by 26 weeks’ gestation in the control group had the diagnosis revealed	1
	Women with poor command of English were excluded	1

## Sheet: Sheet3
		number
	Baseline characteristics similar between the groups	523
Baseline imbalance	baseline imbalance between groups of participants	313
	Not enough information on baseline characteristics of participants	211
	Baseline imbalance: some imbalance but it is unlikely that it affected outcomes	10
	Imbalance in numbers randomized to each group	7
	Baseline characteristics reported	1
	Baseline characteristics: not reported	1
	High imbalance in number of patients per group; suggests either excessive attrition or lack of randomization	1
